# Supplementary material for: Is Animal Welfare an Internationally Understood Concept in the Zoo World? Thematic Analysis of Two Regional Groups of Zoo Staff
Source: Animals (Basel). 2021 Jul 10;11(7):2059. doi: 10.3390/ani11072059 (PMC8300246; doi:10.3390/ani11072059)
Supplement: Supplementary file 1 [file animals-11-02059-s001.zip]

Archive with 1 entries (1 files):
- animals-1234402-supplementary.pdf
